# Supplementary material for: Evaluation of COVID-19 vaccination strategies with a delayed second dose
Source: PLoS Biol. 2021 Apr 21;19(4):e3001211. doi: 10.1371/journal.pbio.3001211 (PMC8092656; doi:10.1371/journal.pbio.3001211)
Supplement: S1 Data — (XLSX) [file pbio.3001211.s001.xlsx]

## Sheet: Sheet1
10% pre-existing immunity
Moderna	Fig 2A	Fig 2B	Fig 2C			Pfizer-BioNTech	Fig 2A	Fig 2B	Fig 2C
delay in weeks	Infections averted	Hospitalizations averted	Deaths averted			delay in weeks	Infections averted	Hospitalizations averted	Deaths averted
0	0	0	0			0	0	0	0
1	9.48475	0.333557	0.106564			1	1.34886	0.0523376	0.0704946
2	11.819	0.405803	0.132175			2	3.13119	0.0909635	0.0871937
3	14.006	0.475528	0.157767			3	4.3071	0.130954	0.105039
4	16.0564	0.542486	0.183095			4	4.97409	0.171858	0.12373
5	20.5087	0.680145	0.232467			5	5.22964	0.248535	0.157215
6	24.5299	0.809992	0.281537			6	5.17126	0.328854	0.193839
7	28.1627	0.931053	0.329317			7	4.89643	0.411014	0.232397
8	31.4499	1.04235	0.374818			8	4.50264	0.493212	0.271688
9	34.4342	1.14291	0.41705			9	4.08739	0.573647	0.310508
10	37.1584	1.23175	0.455025			10	3.74817	0.650517	0.347654
11	39.6654	1.30789	0.487752			11	3.58247	0.722019	0.381924
12	41.9979	1.37037	0.514244			12	3.68778	0.786352	0.412114
13	44.1987	1.4182	0.533512			13	4.16159	0.841714	0.437022
14	45.3109	1.44773	0.546295			14	5.1014	0.886302	0.455444
15	46.3721	1.47254	0.556836			15	6.6047	0.913539	0.467719
20% pre-existing immunity
Moderna	Fig 2A	Fig 2B	Fig 2C			Pfizer-BioNTech	Fig 2A	Fig 2B	Fig 2C
delay in weeks	Infections averted	Hospitalizations averted	Deaths averted			delay in weeks	Infections averted	Hospitalizations averted	Deaths averted
0	0	0	0			0	0	0	0
1	5.36016	0.178015	0.122931			1	5.39159	0.201062	0.0831802
2	6.45101	0.223887	0.142013			2	7.26667	0.234949	0.102041
3	7.48272	0.268114	0.160541			3	8.62491	0.267879	0.121067
4	8.45828	0.310518	0.178418			4	9.53604	0.299796	0.14007
5	10.5437	0.397669	0.21478			5	10.0698	0.365258	0.176754
6	12.4546	0.479707	0.249382			6	10.2959	0.427792	0.213743
7	14.2031	0.55592	0.281847			7	10.2842	0.487182	0.250294
8	15.8011	0.625599	0.311796			8	10.1043	0.543211	0.285659
9	17.2606	0.688033	0.338853			9	9.82592	0.595661	0.319094
10	18.5936	0.742512	0.362641			10	9.51889	0.644317	0.349852
11	19.8121	0.788325	0.38278			11	9.25292	0.68896	0.377189
12	20.9279	0.824762	0.398894			12	9.09774	0.729374	0.400357
13	21.9533	0.851112	0.410606			13	9.12308	0.765342	0.418612
14	22.4871	0.868182	0.418213			14	9.39868	0.796647	0.431208
15	22.9888	0.882009	0.424415			15	9.99429	0.814016	0.439952
30% pre-existing immunity
Moderna	Fig 2A	Fig 2B	Fig 2C			Pfizer-BioNTech	Fig 2A	Fig 2B	Fig 2C
delay in weeks	Infections averted	Hospitalizations averted	Deaths averted			delay in weeks	Infections averted	Hospitalizations averted	Deaths averted
0	0	0	0			0	0	0	0
1	8.99552	0.357132	0.164241			1	2.6449	0.199838	0.121831
2	10.7071	0.429623	0.200395			2	2.72165	0.237856	0.140732
3	12.2618	0.496693	0.23376			3	2.8006	0.275534	0.159631
4	15.4797	0.634263	0.302234			4	2.88023	0.312582	0.178349
5	18.2374	0.755826	0.362463			5	3.02708	0.385824	0.21483
6	20.5774	0.862396	0.414941			6	3.17901	0.457754	0.251127
7	22.5424	0.954993	0.460161			7	3.32999	0.527222	0.286522
8	24.1747	1.03463	0.498616			8	3.47401	0.593073	0.320296
9	25.5171	1.10233	0.530799			9	3.60506	0.654156	0.351731
10	26.612	1.15911	0.557204			10	3.7171	0.709319	0.380107
11	27.5019	1.20599	0.578324			11	3.80413	0.757407	0.404706
12	28.2296	1.24398	0.594652			12	3.86013	0.797269	0.424809
13	28.8374	1.27409	0.606682			13	3.87907	0.827753	0.439696
14	29.368	1.29736	0.614906			14	3.85494	0.847706	0.44865
15	29.8639	1.31479	0.619819			15	3.86175	0.862057	0.455644
