# Supplementary material for: Evaluation of COVID-19 vaccination strategies with a delayed second dose
Source: PLoS Biol. 2021 Apr 21;19(4):e3001211. doi: 10.1371/journal.pbio.3001211 (PMC8092656; doi:10.1371/journal.pbio.3001211)
Supplement: S2 Data — (XLSX) [file pbio.3001211.s002.xlsx]

## Sheet: Sheet1
10% pre-existing immunity
Moderna	Fig 2D	Fig 2E	Fig 2F			Pfizer-BioNTech	Fig 2D	Fig 2E	Fig 2F
delay in weeks	Infections averted	Hospitalizations averted	Deaths averted			delay in weeks	Infections averted	Hospitalizations averted	Deaths averted
0	0	0	0			0	0	0	0
1	5.61152	0.254315	0.0832355			1	-0.197868	0.0797147	0.043633
2	8.07039	0.321013	0.10934			2	-0.444556	0.103156	0.0582612
3	10.5471	0.383699	0.13332			3	-0.941222	0.127013	0.0726842
4	15.3643	0.512817	0.183325			4	-1.17711	0.150959	0.0867376
5	20.235	0.629899	0.226959			5	-1.1588	0.196921	0.114494
6	25.0408	0.734679	0.264143			6	-0.892883	0.243477	0.141307
7	29.6634	0.826893	0.294797			7	-0.385935	0.289322	0.166517
8	33.9844	0.906276	0.318841			8	0.355456	0.333147	0.189467
9	37.8855	0.972565	0.336197			9	1.32471	0.373647	0.2095
10	41.2483	1.02549	0.346785			10	2.51524	0.409516	0.225957
11	43.9546	1.0648	0.350525			11	3.92046	0.439446	0.238181
12	45.4763	1.08685	0.353576			12	5.53379	0.462132	0.245514
13	46.7791	1.10437	0.354344			13	7.34864	0.476103	0.250814
14	47.8335	1.11727	0.35281			14	8.25772	0.487767	0.254539
15	47.8335	1.11727	0.35281			15	9.23287	0.496799	0.256524
20% pre-existing immunity
Moderna	Fig 2D	Fig 2E	Fig 2F			Pfizer-BioNTech	Fig 2D	Fig 2E	Fig 2F
delay in weeks	Infections averted	Hospitalizations averted	Deaths averted			delay in weeks	Infections averted	Hospitalizations averted	Deaths averted
0	0	0	0			0	0	0	0
1	5.08594	0.191451	0.0758673			1	-4.98455	-0.00347854	0.0479914
2	6.83367	0.256624	0.0992251			2	-5.01983	0.0282179	0.0637173
3	8.52027	0.387479	0.146098			3	-4.9072	0.0613558	0.0789397
4	11.9156	0.500606	0.186325			4	-4.67493	0.0950994	0.0935018
5	15.1275	0.597026	0.22022			5	-4.54541	0.157082	0.122755
6	18.117	0.677758	0.248099			6	-4.02871	0.221717	0.150184
7	20.845	0.743826	0.270274			7	-3.23798	0.285663	0.175163
8	23.2724	0.796249	0.287061			8	-2.28633	0.345577	0.197065
9	25.3603	0.836049	0.298773			9	-1.28691	0.398116	0.215264
10	27.0695	0.864246	0.305726			10	-0.352851	0.439937	0.229134
11	28.361	0.881863	0.308232			11	0.402717	0.467698	0.238047
12	29.0958	0.88992	0.306606			12	0.866657	0.478056	0.241377
13	29.6915	0.893694	0.305715			13	1.24224	0.489675	0.24483
14	30.1381	0.89445	0.303499			14	1.53005	0.495772	0.246473
15	30.1381	0.89445	0.303499			15	1.70179	0.495511	0.246152
30% pre-existing immunity
Moderna	Fig 2D	Fig 2E	Fig 2F			Pfizer-BioNTech	Fig 2D	Fig 2E	Fig 2F
delay in weeks	Infections averted	Hospitalizations averted	Deaths averted			delay in weeks	Infections averted	Hospitalizations averted	Deaths averted
0	0	0	0			0	0	0	0
1	6.69268	0.148289	0.113367			1	0.676806	0.127435	0.0651346
2	8.40114	0.213974	0.142828			2	1.27805	0.17405	0.0862315
3	9.99331	0.345687	0.202022			3	2.49263	0.267935	0.105531
4	13.2985	0.459856	0.252357			4	3.52392	0.347236	0.123075
5	16.2548	0.557165	0.294376			5	4.39608	0.413264	0.161023
6	18.8668	0.638295	0.328623			6	5.13329	0.467325	0.193661
7	21.139	0.703928	0.355641			7	5.75968	0.510729	0.221155
8	23.0761	0.754747	0.375973			8	6.29942	0.544783	0.243668
9	24.6825	0.791434	0.390163			9	6.77666	0.570795	0.261364
10	25.9629	0.814672	0.398753			10	7.21556	0.590074	0.274407
11	26.9218	0.825142	0.402287			11	7.64029	0.603929	0.282961
12	27.4525	0.823526	0.401308			12	8.07498	0.613666	0.287191
13	27.8761	0.822548	0.400682			13	8.54381	0.620595	0.290284
14	28.1936	0.817654	0.398643			14	8.77219	0.623732	0.291922
15	28.1936	0.817654	0.398643			15	9.01597	0.626152	0.292146
