# Supplementary material for: Evaluation of COVID-19 vaccination strategies with a delayed second dose
Source: PLoS Biol. 2021 Apr 21;19(4):e3001211. doi: 10.1371/journal.pbio.3001211 (PMC8092656; doi:10.1371/journal.pbio.3001211)
Supplement: S4 Data — (XLSX) [file pbio.3001211.s004.xlsx]

## Sheet: Sheet1
10% pre-existing immunity
Moderna	Fig 3D	Fig 3E	Fig 3F			Pfizer-BioNTech	Fig 3D	Fig 3E	Fig 3F
delay in weeks	Infections averted	Hospitalizations averted	Deaths averted			delay in weeks	Infections averted	Hospitalizations averted	Deaths averted
0	0	0	0			0	0	0	0
1	3.73121	0.188589	0.0787076			1	-0.501649	0.0403323	0.0269429
2	5.91262	0.25801	0.1032			2	-1.09535	0.0560795	0.039561
3	10.3163	0.397705	0.125535			3	-1.79594	0.0868619	0.0642461
4	14.0231	0.515533	0.172321			4	-2.58655	0.11586	0.0882695
5	17.1149	0.613201	0.212635			5	-3.93998	0.141415	0.110529
6	19.6731	0.692411	0.246436			6	-5.58036	0.161868	0.129923
7	21.7794	0.754867	0.273682			7	-7.44021	0.175561	0.145349
8	23.5154	0.802275	0.294334			8	-9.45209	0.180835	0.155705
9	24.9628	0.836338	0.308351			9	-11.5485	0.176033	0.159889
10	26.2031	0.858761	0.315691			10	-13.6621	0.159494	0.156799
11	27.318	0.871247	0.316314			11	-15.7253	0.129562	0.145333
12	28.3892	0.875501	0.317765			12	-17.6707	0.0845764	0.124388
13	28.9043	0.877201	0.316977			13	-18.715	0.0228798	0.0928629
14	29.4185	0.876442	0.31394			14	-19.7257	-0.0571866	0.0773758
15	29.4185	0.876442	0.31394			15	-20.6858	-0.0985434	0.0581783
20% pre-existing immunity
Moderna	Fig 3D	Fig 3E	Fig 3F			Pfizer-BioNTech	Fig 3D	Fig 3E	Fig 3F
delay in weeks	Infections averted	Hospitalizations averted	Deaths averted			delay in weeks	Infections averted	Hospitalizations averted	Deaths averted
0	0	0	0			0	0	0	0
1	3.32856	0.195322	0.0748982			1	-5.01939	-0.0275	0.0321911
2	4.96345	0.259896	0.097476			2	-5.38304	-0.00023279	0.0480272
3	8.25357	0.389991	0.142743			3	-5.76493	0.0535184	0.0792738
4	11.0493	0.497616	0.181628			4	-6.17264	0.103243	0.108114
5	13.3913	0.584663	0.214355			5	-6.99096	0.147376	0.133696
6	15.3203	0.653022	0.241145			6	-7.87915	0.184348	0.15517
7	16.877	0.704582	0.262221			7	-8.86749	0.212596	0.171685
8	18.1021	0.741234	0.277805			8	-9.98624	0.230551	0.182389
9	19.0363	0.764868	0.28812			9	-11.2657	0.236647	0.186431
10	19.7204	0.777374	0.293388			10	-12.7361	0.229318	0.182961
11	20.195	0.780643	0.293831			11	-14.4278	0.206997	0.171128
12	20.5009	0.776564	0.289673			12	-16.3709	0.168119	0.15008
13	20.6436	0.774052	0.287538			13	-17.2607	0.111115	0.118966
14	20.7369	0.769406	0.283906			14	-18.2318	0.0830051	0.103622
15	20.7369	0.769406	0.283906			15	-19.2918	0.0485924	0.0847815
30% pre-existing immunity
Moderna	Fig 3D	Fig 3E	Fig 3F			Pfizer-BioNTech	Fig 3D	Fig 3E	Fig 3F
delay in weeks	Infections averted	Hospitalizations averted	Deaths averted			delay in weeks	Infections averted	Hospitalizations averted	Deaths averted
0	0	0	0			0	0	0	0
1	4.38781	0.144791	0.115031			1	0.949242	0.0762417	0.0402289
2	5.79817	0.204455	0.145176			2	1.09829	0.124558	0.0615653
3	8.63712	0.324346	0.205767			3	1.1117	0.218522	0.104178
4	10.9979	0.425306	0.256688			4	1.00427	0.295127	0.140182
5	12.9171	0.50846	0.298537			5	1.05197	0.355273	0.169457
6	14.431	0.57493	0.331912			6	0.722339	0.399863	0.191884
7	15.5761	0.625841	0.357412			7	0.0744955	0.429798	0.207342
8	16.389	0.662314	0.375634			8	-0.832424	0.445979	0.215712
9	16.906	0.685474	0.387178			9	-1.93929	0.449308	0.216873
10	17.1635	0.696444	0.392641			10	-3.18696	0.440687	0.210705
11	17.1981	0.696347	0.392622			11	-4.51631	0.421017	0.19709
12	17.0462	0.686307	0.38772			12	-5.86821	0.3912	0.175905
13	16.9612	0.681006	0.385119			13	-6.57547	0.352137	0.147033
14	16.82	0.672578	0.38099			14	-7.29519	0.304731	0.132626
15	16.82	0.672578	0.38099			15	-8.01256	0.280219	0.115637
