# Supplementary material for: Evaluation of COVID-19 vaccination strategies with a delayed second dose
Source: PLoS Biol. 2021 Apr 21;19(4):e3001211. doi: 10.1371/journal.pbio.3001211 (PMC8092656; doi:10.1371/journal.pbio.3001211)
Supplement: S5 Data — (XLSX) [file pbio.3001211.s005.xlsx]

## Sheet: Sheet1
10% pre-existing immunity
Moderna	Fig A1A	Fig A1B	Fig A1C			Pfizer-BioNTech	Fig A1A	Fig A1B	Fig A1C
delay in weeks	Infections averted	Hospitalizations averted	Deaths averted			delay in weeks	Infections averted	Hospitalizations averted	Deaths averted
0	0	0	0			0	0	0	0
1	12.5383	0.40184	0.134598			1	5.30198	0.159469	0.0864823
2	15.4046	0.481483	0.16135			2	6.37235	0.202329	0.106099
3	18.2098	0.558876	0.187404			3	8.56162	0.245596	0.125807
4	20.9451	0.633631	0.212601			4	10.2426	0.288994	0.145459
5	26.4902	0.785561	0.263535			5	11.5124	0.373494	0.183794
6	31.8433	0.930353	0.312217			6	12.468	0.458939	0.222257
7	36.9688	1.06645	0.358005			7	13.2065	0.54422	0.260258
8	41.8309	1.19229	0.400258			8	13.8249	0.628226	0.297206
9	46.3941	1.30632	0.438337			9	14.4203	0.709848	0.332513
10	50.6228	1.40697	0.471599			10	15.0898	0.787978	0.365588
11	54.4812	1.4927	0.499403			11	15.9304	0.861504	0.395841
12	57.9336	1.56194	0.52111			12	17.0392	0.929319	0.422681
13	60.9446	1.61314	0.536077			13	18.5131	0.990312	0.44552
14	62.624	1.64592	0.546288			14	20.4494	1.04337	0.463766
15	64.1621	1.67295	0.554359			15	22.9449	1.07338	0.474862
20% pre-existing immunity
Moderna	Fig A1A	Fig A1B	Fig A1C			Pfizer-BioNTech	Fig A1A	Fig A1B	Fig A1C
delay in weeks	Infections averted	Hospitalizations averted	Deaths averted			delay in weeks	Infections averted	Hospitalizations averted	Deaths averted
0	0	0	0			0	0	0	0
1	8.69721	0.264978	0.103721			1	4.66583	0.300113	0.114755
2	10.5639	0.319057	0.126375			2	5.80631	0.348267	0.137391
3	12.3324	0.370769	0.147913			3	6.86751	0.394555	0.159414
4	14.0025	0.419956	0.168276			4	9.04287	0.438875	0.180724
5	17.5365	0.52222	0.21092			5	10.9851	0.530706	0.224036
6	20.7757	0.617225	0.250155			6	12.713	0.616837	0.265408
7	23.7185	0.704339	0.285747			7	14.2453	0.696861	0.30444
8	26.3632	0.782928	0.317458			8	15.601	0.770373	0.340731
9	28.708	0.852359	0.345053			9	16.7987	0.836965	0.37388
10	30.7514	0.911999	0.368295			10	17.8574	0.896233	0.403489
11	32.4915	0.961216	0.386949			11	18.7959	0.94777	0.429155
12	33.9268	0.999376	0.400778			12	19.6329	0.991169	0.450479
13	35.0555	1.02585	0.409546			13	20.3873	1.02603	0.467061
14	35.7233	1.04345	0.415794			14	21.0779	1.05193	0.4785
15	36.2891	1.05727	0.420394			15	21.7235	1.06817	0.486234
30% pre-existing immunity
Moderna	Fig A1A	Fig A1B	Fig A1C			Pfizer-BioNTech	Fig A1A	Fig A1B	Fig A1C
delay in weeks	Infections averted	Hospitalizations averted	Deaths averted			delay in weeks	Infections averted	Hospitalizations averted	Deaths averted
0	0	0	0			0	0	0	0
1	6.86392	0.322633	0.10228			1	-0.873009	0.216643	0.1001
2	8.43862	0.380559	0.126459			2	-0.320841	0.254051	0.117938
3	9.94044	0.435393	0.149986			3	0.0802604	0.291184	0.136044
4	11.3676	0.48706	0.172684			4	0.351984	0.32781	0.154214
5	14.358	0.596181	0.218443			5	0.516019	0.400379	0.188915
6	17.128	0.69595	0.262069			6	0.594057	0.471889	0.224216
7	19.6703	0.78607	0.302855			7	0.607786	0.541416	0.259294
8	21.9778	0.866242	0.340096			8	0.578897	0.608032	0.293322
9	24.0433	0.936167	0.373085			9	0.52908	0.670813	0.325477
10	25.8595	0.995547	0.401118			10	0.480023	0.728831	0.354933
11	27.4193	1.04408	0.423487			11	0.453418	0.78116	0.380867
12	28.7155	1.08147	0.439488			12	0.470953	0.826875	0.402454
13	29.7409	1.10742	0.448414			13	0.554319	0.865048	0.418869
14	30.3493	1.12444	0.455765			14	0.725206	0.894755	0.429287
15	30.8686	1.13769	0.460875			15	1.0053	0.913125	0.437114
