# Supplementary material for: Evaluation of COVID-19 vaccination strategies with a delayed second dose
Source: PLoS Biol. 2021 Apr 21;19(4):e3001211. doi: 10.1371/journal.pbio.3001211 (PMC8092656; doi:10.1371/journal.pbio.3001211)
Supplement: S6 Data — (XLSX) [file pbio.3001211.s006.xlsx]

## Sheet: Sheet1
10% pre-existing immunity
Moderna	Fig A1D	Fig A1E	Fig A1F			Pfizer-BioNTech	Fig A1D	Fig A1E	Fig A1F
delay in weeks	Infections averted	Hospitalizations averted	Deaths averted			delay in weeks	Infections averted	Hospitalizations averted	Deaths averted
0	0	0	0			0	0	0	0
1	6.89388	0.22405	0.0664177			1	-3.88839	0.084335	0.0412715
2	9.24805	0.283277	0.0882716			2	-3.52742	0.12601	0.0598986
3	11.6788	0.339761	0.108944			3	-2.97941	0.167612	0.0784736
4	16.2861	0.454054	0.150715			4	-2.2745	0.208641	0.0967118
5	21.1232	0.56012	0.188942			5	-1.26586	0.288819	0.132127
6	26.0124	0.65654	0.22287			6	0.243606	0.36778	0.166816
7	30.7762	0.741898	0.251743			7	2.13329	0.443531	0.199641
8	35.2369	0.814777	0.274804			8	4.28258	0.51408	0.229461
9	39.2169	0.873761	0.291299			9	6.57087	0.577436	0.255137
10	42.5385	0.917431	0.300471			10	8.87754	0.631605	0.275531
11	45.0242	0.944372	0.301565			11	11.082	0.674597	0.289502
12	46.4951	0.961339	0.303836			12	13.0636	0.704418	0.295912
13	47.6874	0.97273	0.303414			13	14.1855	0.723866	0.30172
14	48.5567	0.97819	0.30011			14	15.2432	0.73909	0.305102
15	48.5567	0.97819	0.30011			15	16.2065	0.749592	0.305773
20% pre-existing immunity
Moderna	Fig A1D	Fig A1E	Fig A1F			Pfizer-BioNTech	Fig A1D	Fig A1E	Fig A1F
delay in weeks	Infections averted	Hospitalizations averted	Deaths averted			delay in weeks	Infections averted	Hospitalizations averted	Deaths averted
0	0	0	0			0	0	0	0
1	10.3389	0.17745	0.0585873			1	-7.40666	-0.0582206	0.0397834
2	12.4895	0.23249	0.0761187			2	-7.31204	-0.0243717	0.0598744
3	14.4449	0.343197	0.0921854			3	-7.07432	0.0100572	0.0789402
4	18.6061	0.437739	0.125756			4	-6.71854	0.0445042	0.09686
5	22.1818	0.517371	0.154932			5	-6.32182	0.110282	0.133754
6	25.227	0.583349	0.179687			6	-5.54588	0.176675	0.167331
7	27.7972	0.636925	0.199993			7	-4.49089	0.241438	0.197108
8	29.9475	0.679356	0.215822			8	-3.25705	0.302324	0.222601
9	31.7332	0.711896	0.227146			9	-1.94454	0.357085	0.243327
10	33.2095	0.7358	0.233938			10	-0.65355	0.403475	0.258803
11	34.4317	0.752323	0.23617			11	0.515731	0.439247	0.268545
12	35.0576	0.762718	0.23806			12	1.46312	0.462153	0.272071
13	35.5987	0.767602	0.238429			13	2.0549	0.478227	0.27569
14	36.069	0.770653	0.237272			14	2.58107	0.4902	0.277278
15	36.069	0.770653	0.237272			15	3.01657	0.497509	0.276712
30% pre-existing immunity
Moderna	Fig A1D	Fig A1E	Fig A1F			Pfizer-BioNTech	Fig A1D	Fig A1E	Fig A1F
delay in weeks	Infections averted	Hospitalizations averted	Deaths averted			delay in weeks	Infections averted	Hospitalizations averted	Deaths averted
0	0	0	0			0	0	0	0
1	7.49731	0.209075	0.0986148			1	-1.42575	0.0439103	0.0756808
2	9.18627	0.272133	0.13191			2	-0.699783	0.0833509	0.10183
3	10.7462	0.399221	0.199023			3	0.71031	0.121348	0.125949
4	14.0159	0.504758	0.254283			4	1.7998	0.157648	0.148039
5	16.8985	0.59069	0.298735			5	2.61503	0.23139	0.195266
6	19.4148	0.658959	0.333423			6	3.20233	0.300292	0.236405
7	21.5855	0.711511	0.359391			7	3.60803	0.363333	0.271457
8	23.4314	0.75029	0.377685			8	3.87847	0.419493	0.300426
9	24.9733	0.777242	0.389349			9	4.06	0.46775	0.323314
10	26.232	0.794309	0.395426			10	4.19893	0.507083	0.340125
11	27.228	0.803438	0.396962			11	4.34162	0.536471	0.350861
12	27.7595	0.806571	0.395001			12	4.53439	0.554894	0.355525
13	28.2034	0.807652	0.393759			13	4.82358	0.567485	0.359374
14	28.565	0.807059	0.391526			14	5.25553	0.576506	0.361198
15	28.565	0.807059	0.391526			15	5.47761	0.581701	0.360999
