# Supplementary material for: Evaluation of COVID-19 vaccination strategies with a delayed second dose
Source: PLoS Biol. 2021 Apr 21;19(4):e3001211. doi: 10.1371/journal.pbio.3001211 (PMC8092656; doi:10.1371/journal.pbio.3001211)
Supplement: S7 Data — (XLSX) [file pbio.3001211.s007.xlsx]

## Sheet: Sheet1
10% pre-existing immunity
Moderna	Fig A2A	Fig A2B	Fig A2C			Pfizer-BioNTech	Fig A2A	Fig A2B	Fig A2C
delay in weeks	Infections averted	Hospitalizations averted	Deaths averted			delay in weeks	Infections averted	Hospitalizations averted	Deaths averted
0	0	0	0			0	0	0	0
1	-9.69262	-0.0988458	0.0426676			1	-5.19977	-0.0369375	-0.012124
2	-11.099	-0.0747203	0.0583144			2	-5.73225	-0.0110293	-0.00409173
3	-12.2239	-0.0432125	0.0759724			3	-6.80338	0.0166634	0.00623472
4	-14.6805	-0.00574518	0.0951637			4	-7.66025	0.0456778	0.0184218
5	-16.3159	0.0468372	0.126977			5	-8.31515	0.0976694	0.0358956
6	-17.2236	0.120144	0.164345			6	-8.78042	0.154552	0.0598183
7	-17.4965	0.208484	0.205359			7	-9.06837	0.214473	0.088456
8	-17.2279	0.306166	0.248107			8	-9.19131	0.275583	0.120075
9	-16.5109	0.4075	0.290678			9	-9.16155	0.33603	0.15294
10	-15.4388	0.506795	0.331162			10	-8.99142	0.393963	0.185318
11	-14.1047	0.59836	0.367649			11	-8.69323	0.44753	0.215474
12	-12.6018	0.676505	0.398227			12	-8.27929	0.494881	0.241675
13	-11.0232	0.735537	0.420986			13	-7.76192	0.534164	0.262187
14	-9.46227	0.775692	0.436405			14	-7.15343	0.563528	0.275275
15	-8.01202	0.810425	0.449536			15	-6.46614	0.582905	0.285594
20% pre-existing immunity
Moderna	Fig A2A	Fig A2B	Fig A2C			Pfizer-BioNTech	Fig A2A	Fig A2B	Fig A2C
delay in weeks	Infections averted	Hospitalizations averted	Deaths averted			delay in weeks	Infections averted	Hospitalizations averted	Deaths averted
0	0	0	0			0	0	0	0
1	4.94936	0.256631	0.0775092			1	2.07994	0.163609	0.0569914
2	5.37052	0.286074	0.0932133			2	1.65239	0.195326	0.0688845
3	6.16638	0.31566	0.109945			3	1.11673	0.259623	0.0806428
4	6.58807	0.345167	0.127392			4	0.498114	0.310141	0.0921905
5	6.69918	0.402723	0.158573			5	-0.388609	0.348609	0.115151
6	6.56327	0.460486	0.192525			6	-1.57453	0.376755	0.137632
7	6.24392	0.517574	0.228003			7	-2.95895	0.396306	0.159329
8	5.80473	0.573106	0.263763			8	-4.44119	0.408992	0.179939
9	5.30926	0.626203	0.29856			9	-5.92053	0.41654	0.19916
10	4.82109	0.675984	0.33115			10	-7.2963	0.42068	0.216688
11	4.40381	0.721568	0.360288			11	-8.46778	0.423138	0.232219
12	4.12098	0.762074	0.384731			12	-9.3343	0.425643	0.245451
13	4.0362	0.796622	0.403234			13	-9.79515	0.429923	0.25608
14	4.21304	0.816542	0.415399			14	-9.74964	0.437708	0.263803
15	4.71507	0.834623	0.425791			15	-9.97119	0.450724	0.268861
30% pre-existing immunity
Moderna	Fig A2A	Fig A2B	Fig A2C			Pfizer-BioNTech	Fig A2A	Fig A2B	Fig A2C
delay in weeks	Infections averted	Hospitalizations averted	Deaths averted			delay in weeks	Infections averted	Hospitalizations averted	Deaths averted
0	0	0	0			0	0	0	0
1	-2.25965	0.154654	0.110786			1	0.276777	0.0659132	0.124023
2	-2.10005	0.201543	0.134654			2	-0.0508717	0.085286	0.138452
3	-1.89123	0.248146	0.158676			3	-0.436069	0.105734	0.152556
4	-1.64425	0.294028	0.182558			4	-0.866767	0.126929	0.166262
5	-1.30767	0.384063	0.228442			5	-1.5488	0.165412	0.193943
6	-0.834482	0.472804	0.274494			6	-2.39143	0.206793	0.220575
7	-0.268901	0.558522	0.319536			7	-3.34646	0.249754	0.245872
8	0.344864	0.639487	0.36239			8	-4.3657	0.292981	0.269548
9	0.962604	0.713971	0.401877			9	-5.40094	0.335155	0.291314
10	1.54011	0.780246	0.436821			10	-6.40398	0.374961	0.310883
11	2.03317	0.836581	0.466043			11	-7.32664	0.411082	0.32797
12	2.39758	0.88125	0.488366			12	-8.12071	0.442202	0.342286
13	2.58913	0.912522	0.502612			13	-8.738	0.467004	0.353546
14	2.77568	0.93392	0.51331			14	-9.1303	0.484171	0.361461
15	2.91198	0.95114	0.521513			15	-9.4376	0.496287	0.366748
