# Supplementary material for: Evaluation of COVID-19 vaccination strategies with a delayed second dose
Source: PLoS Biol. 2021 Apr 21;19(4):e3001211. doi: 10.1371/journal.pbio.3001211 (PMC8092656; doi:10.1371/journal.pbio.3001211)
Supplement: S8 Data — (XLSX) [file pbio.3001211.s008.xlsx]

## Sheet: Sheet1
10% pre-existing immunity
Moderna	Fig A2D	Fig A2E	Fig A2F			Pfizer-BioNTech	Fig A2D	Fig A2E	Fig A2F
delay in weeks	Infections averted	Hospitalizations averted	Deaths averted			delay in weeks	Infections averted	Hospitalizations averted	Deaths averted
0	0	0	0			0	0	0	0
1	-4.98212	0.0875287	0.0571339			1	-1.70664	0.0653955	0.019446
2	-5.52936	0.121593	0.0776056			2	-2.78121	0.0853331	0.0270053
3	-5.71285	0.157137	0.0978296			3	-4.86297	0.105312	0.0348873
4	-6.66535	0.224228	0.137106			4	-6.50802	0.125074	0.0428854
5	-6.52658	0.29576	0.175639			5	-7.73798	0.163512	0.0575708
6	-5.51831	0.369215	0.212009			6	-8.57449	0.20156	0.0728111
7	-3.86231	0.442074	0.244796			7	-9.03919	0.23819	0.0877795
8	-1.78035	0.51182	0.272582			8	-9.15371	0.272378	0.101649
9	0.505798	0.575935	0.293946			9	-8.9397	0.303096	0.113594
10	2.77437	0.631899	0.307468			10	-8.41878	0.329318	0.122786
11	4.8036	0.677194	0.311729			11	-7.61259	0.350019	0.1284
12	5.96898	0.702879	0.316113			12	-6.54277	0.364171	0.129608
13	7.05459	0.725008	0.31741			13	-5.23095	0.373525	0.13183
14	8.00497	0.742951	0.315265			14	-3.69877	0.380783	0.132652
15	8.00497	0.742951	0.315265			15	-2.91161	0.385686	0.131868
20% pre-existing immunity
Moderna	Fig A2D	Fig A2E	Fig A2F			Pfizer-BioNTech	Fig A2D	Fig A2E	Fig A2F
delay in weeks	Infections averted	Hospitalizations averted	Deaths averted			delay in weeks	Infections averted	Hospitalizations averted	Deaths averted
0	0	0	0			0	0	0	0
1	0.185243	0.211667	0.0752124			1	-1.00255	0.012932	0.00765252
2	-0.0123517	0.2692	0.0935364			2	-1.50908	0.0357765	0.0173866
3	-0.0708697	0.381517	0.110845			3	-2.55711	0.0595834	0.0270581
4	-0.392058	0.473798	0.146106			4	-3.14353	0.0837822	0.0364723
5	-0.296016	0.548409	0.178322			5	-3.33828	0.128455	0.0546162
6	0.152182	0.607718	0.207121			6	-3.2113	0.174874	0.0721829
7	0.887459	0.654093	0.23213			7	-2.83253	0.220758	0.088394
8	1.84474	0.689901	0.252978			8	-2.2719	0.263825	0.102471
9	2.95895	0.71751	0.269292			9	-1.59936	0.301794	0.113635
10	4.16501	0.739287	0.280699			10	-0.884833	0.332384	0.121109
11	5.39785	0.757601	0.286827			11	-0.198266	0.353313	0.124113
12	6.04235	0.774818	0.290957			12	0.390406	0.362299	0.121869
13	6.69577	0.793306	0.293327			13	0.811244	0.371203	0.122546
14	7.34185	0.80236	0.293845			14	1.03915	0.376317	0.121538
15	7.34185	0.80236	0.293845			15	1.19945	0.37707	0.118652
30% pre-existing immunity
Moderna	Fig A2D	Fig A2E	Fig A2F			Pfizer-BioNTech	Fig A2D	Fig A2E	Fig A2F
delay in weeks	Infections averted	Hospitalizations averted	Deaths averted			delay in weeks	Infections averted	Hospitalizations averted	Deaths averted
0	0	0	0			0	0	0	0
1	-4.12529	0.0846633	0.120839			1	-2.04364	0.0325093	0.0720092
2	-4.76202	0.118609	0.14638			2	-2.52073	0.0490249	0.0892391
3	-6.10521	0.15251	0.169608			3	-2.97249	0.0656456	0.105458
4	-6.68096	0.217843	0.218509			4	-3.39568	0.0820743	0.120566
5	-6.62873	0.28304	0.260475			5	-4.26718	0.113586	0.151895
6	-6.08801	0.345588	0.295638			6	-5.05621	0.144819	0.179991
7	-5.19829	0.402972	0.324131			7	-5.74989	0.174584	0.20445
8	-4.09905	0.452677	0.346084			8	-6.33531	0.201695	0.224871
9	-2.92977	0.492189	0.361631			9	-6.79956	0.224962	0.240851
10	-1.82995	0.518993	0.370903			10	-7.12975	0.243197	0.251988
11	-0.939054	0.530574	0.374032			11	-7.31297	0.255212	0.257879
12	-0.396582	0.540159	0.376555			12	-7.33632	0.259818	0.258122
13	-0.0904745	0.54467	0.37703			13	-7.39603	0.264716	0.259907
14	0.0762459	0.543478	0.37549			14	-7.40352	0.267244	0.259842
15	0.0762459	0.543478	0.37549			15	-7.35557	0.267104	0.257828
