# Supplementary material for: Evaluation of COVID-19 vaccination strategies with a delayed second dose
Source: PLoS Biol. 2021 Apr 21;19(4):e3001211. doi: 10.1371/journal.pbio.3001211 (PMC8092656; doi:10.1371/journal.pbio.3001211)
Supplement: S9 Data — (XLSX) [file pbio.3001211.s009.xlsx]

## Sheet: Sheet1
10% pre-existing immunity
Moderna	Fig A5A	Fig A5B	Fig A5C			Pfizer-BioNTech	Fig A5A	Fig A5B	Fig A5C
delay in weeks	Infections averted	Hospitalizations averted	Deaths averted			delay in weeks	Infections averted	Hospitalizations averted	Deaths averted
0	0	0	0			0	0	0	0
1	6.79424	0.3828	0.133208			1	7.42441	0.07448	0.0451729
2	9.694	0.452565	0.157707			2	7.75409	0.112374	0.0614947
3	15.5365	0.519184	0.181257			3	7.64658	0.148271	0.0778188
4	20.4807	0.58245	0.203756			4	7.14632	0.220194	0.109851
5	24.6124	0.71417	0.250117			5	7.25702	0.285818	0.141673
6	28.0177	0.836247	0.29353			6	6.1006	0.343915	0.172418
7	30.7822	0.947853	0.333592			7	3.85473	0.393258	0.201217
8	32.9919	1.04816	0.3699			8	0.697056	0.432618	0.227204
9	34.7327	1.13634	0.402052			9	-3.19477	0.460767	0.24951
10	36.0903	1.21156	0.429643			10	-7.64309	0.476477	0.267268
11	37.1507	1.27301	0.452272			11	-12.4702	0.478521	0.27961
12	37.9997	1.31984	0.469534			12	-17.4986	0.46567	0.28567
13	38.7231	1.35123	0.481027			13	-22.5505	0.436696	0.284578
14	39.4069	1.37269	0.488999			14	-27.4483	0.390371	0.275469
15	40.1368	1.38914	0.495115			15	-30.0818	0.325468	0.257473
20% pre-existing immunity
Moderna	Fig A5A	Fig A5B	Fig A5C			Pfizer-BioNTech	Fig A5A	Fig A5B	Fig A5C
delay in weeks	Infections averted	Hospitalizations averted	Deaths averted			delay in weeks	Infections averted	Hospitalizations averted	Deaths averted
0	0	0	0			0	0	0	0
1	4.59887	0.257506	0.0978842			1	6.79421	0.200557	0.110629
2	6.3274	0.306419	0.118407			2	7.3366	0.25128	0.130962
3	9.81389	0.352126	0.137942			3	7.60191	0.353218	0.150337
4	12.6799	0.3946	0.156428			4	7.61903	0.438391	0.16864
5	14.9844	0.485826	0.195046			5	8.36162	0.50778	0.206545
6	16.7861	0.567405	0.23064			6	8.30185	0.562369	0.241464
7	18.1439	0.639237	0.262963			7	7.55533	0.60314	0.272934
8	19.1166	0.701217	0.291769			8	6.23771	0.631076	0.300496
9	19.7632	0.753243	0.316811			9	4.46459	0.64716	0.323688
10	20.1425	0.795213	0.337842			10	2.35161	0.652374	0.34205
11	20.3133	0.827025	0.354617			11	0.0144041	0.647701	0.355122
12	20.3345	0.848575	0.366889			12	-2.43141	0.634123	0.362443
13	20.2649	0.859762	0.374411			13	-4.87021	0.612624	0.363552
14	20.1635	0.868887	0.37994			14	-7.18636	0.584186	0.357988
15	20.0889	0.874574	0.383926			15	-8.47204	0.549792	0.357776
30% pre-existing immunity
Moderna	Fig A5A	Fig A5B	Fig A5C			Pfizer-BioNTech	Fig A5A	Fig A5B	Fig A5C
delay in weeks	Infections averted	Hospitalizations averted	Deaths averted			delay in weeks	Infections averted	Hospitalizations averted	Deaths averted
0	0	0	0			0	0	0	0
1	3.71154	0.202506	0.0976653			1	-0.322943	0.145468	0.107869
2	5.28189	0.263353	0.118984			2	-0.556493	0.182552	0.125969
3	8.44378	0.319696	0.139379			3	-0.956924	0.217193	0.143261
4	11.058	0.435006	0.158741			4	-1.50208	0.2876	0.15964
5	13.167	0.536933	0.19874			5	-2.14044	0.350645	0.193466
6	14.8131	0.626001	0.235858			6	-3.25729	0.406192	0.224762
7	16.0387	0.702735	0.269664			7	-4.76399	0.454107	0.253115
8	16.8862	0.767658	0.299726			8	-6.5719	0.494253	0.278112
9	17.3979	0.821295	0.325615			9	-8.59239	0.526494	0.29934
10	17.6162	0.864169	0.346898			10	-10.7368	0.550697	0.316386
11	17.5835	0.896805	0.363145			11	-12.9166	0.566724	0.328839
12	17.3421	0.919726	0.373925			12	-15.043	0.574442	0.336284
13	16.9344	0.933458	0.378806			13	-17.0275	0.573713	0.33831
14	16.4029	0.938523	0.383536			14	-18.7813	0.564403	0.334504
15	15.7898	0.935447	0.386372			15	-19.8016	0.546377	0.334855
