# Supplementary material for: Evaluation of COVID-19 vaccination strategies with a delayed second dose
Source: PLoS Biol. 2021 Apr 21;19(4):e3001211. doi: 10.1371/journal.pbio.3001211 (PMC8092656; doi:10.1371/journal.pbio.3001211)
Supplement: S10 Data — (XLSX) [file pbio.3001211.s010.xlsx]

## Sheet: Sheet1
10% pre-existing immunity
Moderna	Fig A5D	Fig A5E	Fig A5F			Pfizer-BioNTech	Fig A5D	Fig A5E	Fig A5F
delay in weeks	Infections averted	Hospitalizations averted	Deaths averted			delay in weeks	Infections averted	Hospitalizations averted	Deaths averted
0	0	0	0			0	0	0	0
1	6.58022	0.224145	0.0670505			1	-3.65984	0.042687	0.041153
2	8.66242	0.282252	0.0884758			2	-3.80922	0.0774004	0.0587924
3	10.7568	0.337367	0.10846			3	-4.02948	0.146107	0.0759687
4	14.8108	0.448982	0.149392			4	-4.30926	0.209749	0.0923507
5	18.9013	0.551624	0.186			5	-4.71699	0.266887	0.124485
6	22.9057	0.643685	0.217807			6	-5.31464	0.31608	0.154568
7	26.7015	0.723558	0.244335			7	-6.05671	0.355886	0.181275
8	30.1663	0.789636	0.265108			8	-6.89772	0.384866	0.203282
9	33.1777	0.84031	0.279647			9	-7.79216	0.401577	0.219265
10	35.6131	0.873973	0.287475			10	-8.69455	0.404581	0.227899
11	37.35	0.889017	0.288114			11	-9.55939	0.392436	0.227861
12	38.3962	0.900446	0.289871			12	-10.3412	0.3637	0.217825
13	39.2095	0.905669	0.289232			13	-10.7813	0.316935	0.216134
14	39.7594	0.904283	0.286077			14	-11.1975	0.293912	0.211221
15	39.7594	0.904283	0.286077			15	-11.5784	0.264639	0.202755
20% pre-existing immunity
Moderna	Fig A5D	Fig A5E	Fig A5F			Pfizer-BioNTech	Fig A5D	Fig A5E	Fig A5F
delay in weeks	Infections averted	Hospitalizations averted	Deaths averted			delay in weeks	Infections averted	Hospitalizations averted	Deaths averted
0	0	0	0			0	0	0	0
1	5.56815	0.182538	0.0541426			1	-7.07147	-0.0629102	0.0170237
2	8.10055	0.236616	0.0706029			2	-7.19119	-0.0332883	0.036759
3	13.0363	0.345667	0.0858667			3	-7.44065	-0.00422499	0.0759439
4	17.0104	0.436663	0.117331			4	-7.71062	0.0236916	0.112042
5	20.1477	0.511395	0.145205			5	-8.02116	0.0780096	0.144482
6	22.5729	0.571654	0.169231			6	-8.39232	0.129476	0.172691
7	24.411	0.619233	0.189146			7	-8.84418	0.175737	0.196098
8	25.7866	0.655922	0.204692			8	-9.39679	0.21444	0.214131
9	26.8246	0.683513	0.215608			9	-10.0702	0.243233	0.226217
10	27.6498	0.703797	0.221634			10	-10.8845	0.259762	0.231786
11	28.3871	0.718567	0.22251			11	-11.8598	0.261675	0.230266
12	29.1611	0.729612	0.223936			12	-13.016	0.246618	0.221083
13	30.0967	0.734688	0.223645			13	-14.3734	0.244802	0.203667
14	30.5624	0.73882	0.221573			14	-15.047	0.237526	0.195102
15	30.5624	0.73882	0.221573			15	-15.791	0.224202	0.183697
30% pre-existing immunity
Moderna	Fig A5D	Fig A5E	Fig A5F			Pfizer-BioNTech	Fig A5D	Fig A5E	Fig A5F
delay in weeks	Infections averted	Hospitalizations averted	Deaths averted			delay in weeks	Infections averted	Hospitalizations averted	Deaths averted
0	0	0	0			0	0	0	0
1	5.61582	0.204254	0.100577			1	-0.192467	-0.00153784	0.0464171
2	7.32935	0.264407	0.134771			2	0.0192529	0.0357353	0.0744608
3	10.7911	0.385608	0.203749			3	0.0351554	0.109832	0.130479
4	13.6174	0.486606	0.25992			4	-0.113097	0.177638	0.17989
5	15.8777	0.569192	0.304462			5	0.0107764	0.238254	0.222556
6	17.6414	0.635159	0.338553			6	-0.389477	0.290781	0.258337
7	18.9778	0.686298	0.36337			7	-1.18721	0.33432	0.287094
8	19.9564	0.724402	0.380093			8	-2.25576	0.367974	0.308688
9	20.6466	0.751262	0.389898			9	-3.46849	0.390843	0.322979
10	21.1177	0.76867	0.393963			10	-4.69873	0.402029	0.329829
11	21.4393	0.778418	0.393468			11	-5.81985	0.400633	0.329098
12	21.6806	0.782299	0.389589			12	-6.70519	0.385756	0.320646
13	21.7839	0.783791	0.387355			13	-7.28596	0.3565	0.304335
14	21.872	0.783625	0.384189			14	-7.79869	0.342097	0.296214
15	21.872	0.783625	0.384189			15	-8.21172	0.322751	0.285451
