# Supplementary material for: Evaluation of COVID-19 vaccination strategies with a delayed second dose
Source: PLoS Biol. 2021 Apr 21;19(4):e3001211. doi: 10.1371/journal.pbio.3001211 (PMC8092656; doi:10.1371/journal.pbio.3001211)
Supplement: S11 Data — (XLSX) [file pbio.3001211.s011.xlsx]

## Sheet: Sheet1
10% pre-existing immunity
Moderna	Fig A6A	Fig A6B	Fig A6C			Pfizer-BioNTech	Fig A6A	Fig A6B	Fig A6C
delay in weeks	Infections averted	Hospitalizations averted	Deaths averted			delay in weeks	Infections averted	Hospitalizations averted	Deaths averted
0	0	0	0			0	0	0	0
1	-13.3626	-0.106476	0.0136416			1	-5.88023	-0.0709011	-0.0120192
2	-15.4861	-0.112186	0.017867			2	-7.12261	-0.0480958	-0.00866981
3	-17.7193	-0.122202	0.0253103			3	-8.71587	-0.031363	-0.00611783
4	-20.0513	-0.117388	0.0391404			4	-10.626	0.00504275	-0.00102353
5	-24.4393	-0.102013	0.0573423			5	-13.5634	0.0231972	0.00153438
6	-29.1455	-0.0803428	0.0779012			6	-17.5195	0.0229644	0.000979377
7	-34.127	-0.0566445	0.098802			7	-22.3583	0.00420861	-0.00326505
8	-39.3412	-0.035185	0.11803			8	-27.944	-0.0332061	-0.0117754
9	-44.7454	-0.0202315	0.13357			9	-34.1408	-0.0894155	-0.0251282
10	-50.2969	-0.0160507	0.143407			10	-40.8126	-0.164556	-0.0439
11	-55.953	-0.0269096	0.145526			11	-47.8238	-0.258762	-0.0686673
12	-61.6709	-0.0570752	0.137912			12	-55.0384	-0.372171	-0.100007
13	-67.4079	-0.110814	0.118551			13	-62.3204	-0.504918	-0.138494
14	-70.3021	-0.192394	0.0854263			14	-69.5342	-0.657139	-0.184707
15	-73.2098	-0.306081	0.0365245			15	-73.2657	-0.82897	-0.239221
20% pre-existing immunity
Moderna	Fig A6A	Fig A6B	Fig A6C			Pfizer-BioNTech	Fig A6A	Fig A6B	Fig A6C
delay in weeks	Infections averted	Hospitalizations averted	Deaths averted			delay in weeks	Infections averted	Hospitalizations averted	Deaths averted
0	0	0	0			0	0	0	0
1	3.5339	0.197302	0.0534548			1	2.0937	0.217472	0.0312194
2	2.45557	0.215434	0.0658019			2	1.26203	0.230541	0.0432471
3	1.18356	0.230544	0.0776709			3	0.0554844	0.234727	0.0533414
4	-0.247252	0.262459	0.101312			4	-1.48025	0.230785	0.0745076
5	-2.53556	0.285369	0.123401			5	-3.55822	0.244706	0.0898775
6	-5.37002	0.299536	0.143463			6	-6.71515	0.232733	0.0994664
7	-8.61116	0.305219	0.161026			7	-10.7682	0.197893	0.10329
8	-12.1195	0.302679	0.175615			8	-15.5347	0.143213	0.101363
9	-15.7555	0.292178	0.186756			9	-20.8317	0.0717204	0.0937023
10	-19.3798	0.273974	0.193977			10	-26.4765	-0.0135584	0.0803221
11	-22.8529	0.24833	0.196803			11	-32.2863	-0.109596	0.0612383
12	-26.0353	0.215505	0.194761			12	-38.0783	-0.213365	0.0364664
13	-28.7874	0.175761	0.187377			13	-43.6697	-0.32184	0.0060218
14	-30.4115	0.129358	0.174178			14	-48.8777	-0.431992	-0.0300801
15	-31.9154	0.0765557	0.15469			15	-51.7466	-0.488779	-0.0718237
30% pre-existing immunity
Moderna	Fig A6A	Fig A6B	Fig A6C			Pfizer-BioNTech	Fig A6A	Fig A6B	Fig A6C
delay in weeks	Infections averted	Hospitalizations averted	Deaths averted			delay in weeks	Infections averted	Hospitalizations averted	Deaths averted
0	0	0	0			0	0	0	0
1	-3.16264	0.0760632	0.0638706			1	-0.496763	0.0727516	0.0955394
2	-3.9239	0.117809	0.0844684			2	-1.55855	0.079731	0.108397
3	-4.86449	0.201801	0.104042			3	-2.8816	0.0810697	0.118427
4	-5.95707	0.268608	0.143387			4	-4.43284	0.077041	0.140261
5	-7.63783	0.31923	0.179548			5	-6.8364	0.0817217	0.15374
6	-9.82922	0.354667	0.212081			6	-9.99068	0.0697537	0.159374
7	-12.4219	0.375922	0.24054			7	-13.7634	0.0422296	0.157671
8	-15.3066	0.383995	0.26448			8	-18.0222	0.000242113	0.14914
9	-18.374	0.379888	0.283453			9	-22.6349	-0.0551161	0.134289
10	-21.5148	0.3646	0.297016			10	-27.4692	-0.122752	0.113628
11	-24.6195	0.339134	0.304721			11	-32.3927	-0.201574	0.0876649
12	-27.579	0.30449	0.306124			12	-37.2732	-0.290489	0.0569093
13	-30.2839	0.261669	0.300778			13	-41.9783	-0.388404	0.0218697
14	-31.8032	0.211672	0.288238			14	-46.3759	-0.494226	-0.016945
15	-33.2558	0.155501	0.268058			15	-48.7764	-0.545321	-0.0590261
