# Supplementary material for: Evaluation of COVID-19 vaccination strategies with a delayed second dose
Source: PLoS Biol. 2021 Apr 21;19(4):e3001211. doi: 10.1371/journal.pbio.3001211 (PMC8092656; doi:10.1371/journal.pbio.3001211)
Supplement: S12 Data — (XLSX) [file pbio.3001211.s012.xlsx]

## Sheet: Sheet1
10% pre-existing immunity
Moderna	Fig A6D	Fig A6E	Fig A6F			Pfizer-BioNTech	Fig A6D	Fig A6E	Fig A6F
delay in weeks	Infections averted	Hospitalizations averted	Deaths averted			delay in weeks	Infections averted	Hospitalizations averted	Deaths averted
0	0	0	0			0	0	0	0
1	-4.6728	0.0671782	0.0404262			1	-3.43143	0.0495042	0.0162449
2	-6.28326	0.094182	0.059683			2	-4.63699	0.0644494	0.0246825
3	-7.96299	0.148665	0.0978414			3	-5.99611	0.0938722	0.0411902
4	-11.1625	0.185385	0.130039			4	-7.49363	0.110039	0.0526436
5	-14.5698	0.205293	0.155566			5	-10.1977	0.112015	0.0583078
6	-18.0942	0.209338	0.173712			6	-13.3321	0.098864	0.0574476
7	-21.645	0.198471	0.183767			7	-16.8362	0.0696523	0.049328
8	-25.1316	0.173642	0.185021			8	-20.6494	0.0234444	0.0332138
9	-28.4631	0.1358	0.176764			9	-24.711	-0.0406948	0.00836998
10	-31.549	0.0858969	0.158287			10	-28.9604	-0.1237	-0.0259386
11	-34.2985	0.0248814	0.128879			11	-33.3369	-0.226507	-0.070447
12	-35.7746	-0.0462962	0.08783			12	-37.7799	-0.350051	-0.12589
13	-37.1387	-0.0821225	0.067483			13	-40.0227	-0.495266	-0.193004
14	-38.3679	-0.121178	0.0431375			14	-42.2927	-0.567639	-0.226376
15	-38.3679	-0.121178	0.0431375			15	-44.5747	-0.647393	-0.263762
20% pre-existing immunity
Moderna	Fig A6D	Fig A6E	Fig A6F			Pfizer-BioNTech	Fig A6D	Fig A6E	Fig A6F
delay in weeks	Infections averted	Hospitalizations averted	Deaths averted			delay in weeks	Infections averted	Hospitalizations averted	Deaths averted
0	0	0	0			0	0	0	0
1	0.0971676	0.210785	0.0555309			1	-1.27589	0.000105465	-0.00920188
2	-0.779399	0.270957	0.0734231			2	-2.09652	0.0169703	0.000155924
3	-1.79622	0.386802	0.10928			3	-3.0196	0.0506518	0.0182334
4	-3.56229	0.469933	0.137915			4	-4.03151	0.0727563	0.0333431
5	-5.74913	0.524169	0.159473			5	-5.84723	0.0831874	0.044911
6	-8.22941	0.553333	0.174098			6	-7.94306	0.0818483	0.0523626
7	-10.8758	0.561243	0.181935			7	-10.2646	0.0686425	0.0551236
8	-13.561	0.551722	0.183126			8	-12.7573	0.0434734	0.0526198
9	-16.1577	0.52859	0.177817			9	-15.3668	0.0062445	0.0442769
10	-18.5386	0.495667	0.166152			10	-18.0387	-0.0431409	0.0295204
11	-20.5763	0.456775	0.148275			11	-20.7185	-0.104779	0.00777625
12	-21.716	0.415734	0.124329			12	-23.3518	-0.178767	-0.02153
13	-22.7413	0.376365	0.11232			13	-24.7141	-0.265202	-0.0589726
14	-23.6204	0.356342	0.0983126			14	-26.0654	-0.308395	-0.105126
15	-23.6204	0.356342	0.0983126			15	-27.3921	-0.355752	-0.128857
30% pre-existing immunity
Moderna	Fig A6D	Fig A6E	Fig A6F			Pfizer-BioNTech	Fig A6D	Fig A6E	Fig A6F
delay in weeks	Infections averted	Hospitalizations averted	Deaths averted			delay in weeks	Infections averted	Hospitalizations averted	Deaths averted
0	0	0	0			0	0	0	0
1	-5.48822	0.0384832	0.0879064			1	-2.15916	0.0183022	0.0358108
2	-6.43735	0.0640072	0.112376			2	-2.95659	0.0317903	0.0558241
3	-7.35711	0.113462	0.161199			3	-3.85248	0.0584347	0.0946598
4	-9.26222	0.163119	0.202343			4	-4.83075	0.0766906	0.126801
5	-11.0792	0.209792	0.235578			5	-6.57518	0.0858941	0.151948
6	-12.8442	0.250294	0.260674			6	-8.58281	0.0853815	0.169799
7	-14.5936	0.281439	0.277402			7	-10.7892	0.0744889	0.180054
8	-16.3634	0.300041	0.285532			8	-13.1301	0.0525525	0.182414
9	-18.1899	0.302914	0.284835			9	-15.541	0.0189084	0.176576
10	-20.1093	0.28687	0.275081			10	-17.9575	-0.0271071	0.162241
11	-22.1578	0.248725	0.256041			11	-20.3152	-0.0861579	0.139109
12	-23.1425	0.185292	0.227486			12	-22.5498	-0.158908	0.106878
13	-24.1701	0.154372	0.213266			13	-23.7381	-0.246021	0.0652485
14	-25.2499	0.114491	0.195836			14	-24.8907	-0.289411	0.0139199
15	-25.2499	0.114491	0.195836			15	-25.9916	-0.3377	-0.0125151
